# Supplementary material for: Clinical significance of regions of homozygosity detection in prenatal chromosomal microarray analysis
Source: HGG Adv. 2025 Nov 19;7(1):100549. doi: 10.1016/j.xhgg.2025.100549 (PMC12903083; doi:10.1016/j.xhgg.2025.100549)
Supplement: Table S1. ROH detected in 178 fetuses. [file mmc1.xlsx]

## Sheet: Table S1 
Case	GA (weeks)	Indications	Karyotype	CMA-SNP results	Size (Mb)	ES findings	Trio CMA-SNP	MS-MLPA	Outcomes
1	24	Nasal bone absence, previous adverse pregnancy outcome	46, XN	Multiple large fragment ROH	100.699 (3.62%)	NA	NA	NA	Term birth
2	18	Choroid plexus cyst, high risk on maternal serum screening	NA	7q22.3q31.31(106247683_120704978)x2 hmz	14.457	NA	NA	NA	Term birth
3	28	FGR	46, XN	10q21.1q23.1(58658616_82356331)x2 hmz	23.698	NA	NA	NA	Lost to follow-up
4	25	Dysplasia of the right foot, the distal end of the proximal phalange of the right foot is absent or syndactyl	46, XN	1q21.1q44(144077593_249198164)x2 hmz pat	105.12	NA	Iso UPD	NA	Term birth
5	19	NIPT: Dup in chr 2, high risk on maternal serum screening, advanced maternal age	47, XN, +2[6]/46, XN[74]	arr(2)x3[0.2], 2p16.2p11.2(54865967_87053152)x2 hmz, 2q23.3q32.3(151919132_192511785)x2 hmz	32.187, 40.593	NA	NA	NA	TOP
6	17	NIPT: T18 high risk	46, XN	arr(18)x2 hmz mat	The whole length	NA	Iso UPD	NA	Term birth
7	17	NIPT: Dup in chr 15, advanced maternal age	46, XN	upd15mat. 15q11.2q14(22770421_37299623)x2 htz, 15q14q21.3(37299624_57925990)x2 hmz, 15q21.3q23(57925991_72019589)x2 htz, 15q23q26.3(72019590_99621017)x2 hmz, 15q26.3(99621018-102429039)x2 htz	The whole length	NA	Iso/hetero UPD	NA	Term birth
8	19	NIPT: Dup in chr 16	NA	upd16mat. 16p13.3p13.13(94808_10819054)x2 hmz, 16p13.13q23.1(10819055_77845664)x2 htz, 16q23.1q24.3(77845665_90146366)x2 hmz	The whole length	NA	Iso/hetero UPD	NA	TOP
9	16	Increased NT	46, XN	1q21.1q44(144077593_249198164)x2 hmz	105.12	NA	NA	NA	Term birth
10	19	Increased NT, previous adverse pregnancy outcome	45, XN, rob(14;21)(q10;q10)	upd14pat. 14q11.2q31.2(20516277_84339969)x2 htz, 14q31.2q32.33(84339970_107279475)x2 hmz	The whole length	NA	Iso/hetero UPD	NA	TOP
11	17	High risk on maternal serum screening, advanced maternal age	46, XN	2p16.3p14(48808881_68598955)x2 hmz	19.79	NA	NA	NA	Intrauterine death
12	16	Parental genetic factors (abnormal karyotype)	46, XN	1p36.33p36.21(888658_15308798)x2 hmz	14.42	NA	NA	NA	Term birth
13	16	NIPT: Dup in chr 10, high risk on maternal serum screening	46, XN	arr(10)x2 hmz	The whole length	NA	NA	NA	TOP
14	24	NIPT: Dup (20p13-p12.1, 14.98M)	46, XN	20p13p12.1(61794_15378652)x2 hmz mat[0.8]	15.317	NA	Iso UPD	NA	Term birth
15	23	FGR, NIPT: Dup in chr 2	46, XN, 1qh+, 16qh+	arr(2)x3[0.4], 2p25.3p24.1(50814_23712008)x2 hmz, 2p21p14(47313624_65852203)x2 hmz, 2q11.1q22.3(95550958_145010905)x2 hmz, 2q35q37.3(217831965_242773583)x2 hmz	23.661, 18.539, 49.460, 24.942	NA	NA	NA	Term birth
16	20	Consanguineous marriage	46, XN	Multiple large fragment ROH	97.602 (3.51%)	NA	NA	NA	Term birth
17	16	Consanguineous marriage	46, XN	Multiple large fragment ROH	241.885 (8.70%)	NA	NA	NA	Lost to follow-up
18	18	NIPT: Dup in chr 3, advanced maternal age	46, XN	3p26.3p24.1(73602_29279432)x2 hmz, 3p21.1p11.1(54284296_90485635)x2 hmz, 3q11.1q13.13(93558925_108142279)x2 hmz	29.206, 36.201, 14.583	NA	NA	NA	TOP
19	17	Advanced maternal age	46, XN	8p23.3p23.1(168483_6999220)x2 hmz, 8p22p11.21(13508538_40099747)x2 hmz, 12q12(42492179_43196517)x3	6.831, 26.591, 0.704	NA	Non-UPD	NA	Term birth
20	19	NIPT: Dup in chr 16, high risk on maternal serum screening, advanced maternal age	46, XN	upd16mat. 16p13.3p13.12(94807_12847834)x2 hmz, 16p13.12q12.2(12847835_54742516)×2 htz, 16q12.2q24.3(54742517_90146366)x2 hmz	The whole length	NA	Iso/hetero UPD	NA	TOP
21	25	High risk on maternal serum screening	mos 47, XN, +9[26]/46, XN[25]	arr (9)x3[0.27], 9p24.3p22.1(216123_19575574)x2 hmz, 9q22.33q31.2(101140312_110484117)x2 hmz	19.359, 9.344	NA	NA	NA	TOP
22	13	previous adverse pregnancy outcome	NA	2q24.1q31.1(159577114_171242127)x2 hmz	11.665	NA	NA	NA	Term birth
23	18	NIPT: Dup in chr 22, advanced maternal age	NA	22q12.3q13.33(36679057_51157531)x2 hmz	14.478	NA	NA	NA	Term birth
24	18	previous adverse pregnancy outcome	46, XN	3q13.2q24(112854338_148371358)x2 hmz	35.517	NA	Non-UPD	NA	Term birth
25	17	Hygroma colli, advanced maternal age	46, XN	11q14.3q22.1(90901951_101802768)x2 hmz	10.901	NA	Non-UPD	NA	Intrauterine death
26	20	Increased NT	46, XN	14q11.2q13.1(21125033_33926425)x2 hmz	12.801	NA	Non-UPD	NA	Term birth
27	28	FGR, increased cardiothoracic ratio, pericardial effusion, tricuspid regurgitation, advanced maternal age	Culture failure	arr(16)x2 hmz pat	The whole length	NA	Iso UPD	NA	TOP
28	18	High risk on maternal serum screening, advanced maternal age	46, XN	1p36.33p36.12(888658_23708989)x2 hmz, 1p34.1p22.3(44929864_87604245)x2 hmz, 1q23.2q42.13(160439074_229112170)x2 hmz	22.820, 42.674, 68.673	NA	NA	NA	Term birth
29	19	NIPT: T18 high risk	46, XN	7q31.33q32.2(124379864_130349166)x2 hmz	5.696	NA	NA	NA	Term birth
30	16	NIPT: Dup in sex chr and chr 3, high risk on maternal serum screening	46, XN	arr (X)x3[0.23], 10p15.3p14(135330_10789590)x2 hmz, 10p11.23p11.1(30461222_38645824)x2 hmz, 10q11.21q22.1(42490962_72563720)x2 hmz	10.654, 8.185, 30.073	NA	NA	NA	Preterm birth
31	12	Parental genetic factors (monogenic disease with genetic variation), consanguineous marriage	NA	14q23.1q24.1(58404237_69853073)x2 hmz	11.449	NA	NA	NA	Term birth
32	24	Ventricular echogenic spot, tricuspid regurgitation	NA	5q14.3q21.3(91065140_105867796)x2 hmz	14.803	NA	NA	NA	Term birth
33	19	Increased NT, hydroderma, hygroma colli, advanced maternal age	47, XN, +18	arr(18)x3, 11p11.2p11.12(44807312_51550787)x2 hmz, 11q11q13.1(54827207_64882789)x2 hmz	6.743, 10.056	NA	NA	NA	TOP
34	16	NIPT: T21 high risk	47, XN, +21	arr(21)x3, 11q12.2q13.4(60466554_71106744)x2 hmz	10.64	NA	NA	NA	TOP
35	18	NIPT: Dup in chr 2	46, XN	arr(2)x2 hmz	The whole length	NA	NA	NA	Preterm birth
36	24	Nasal bone short	46, XN	Multiple large fragment ROH	198.913 (7.15%)	NA	NA	NA	Term birth
37	23	High risk on maternal serum screening	46, XN	15q13.3q14(31566866_36702033)x2 hmz	5.135	NA	NA	NA	TOP
38	18	High risk on maternal serum screening	46, XN	Multiple large fragment ROH	264.339 (9.51%)	NA	NA	NA	Term birth
39	20	Widening of lateral ventricle	46, XN	3p21.31p21.1(47464756_52873017)x2 hmz, 3q26.1q26.2(163311092_168910710)x2 hmz	5.408, 5.600	NA	NA	NA	Term birth
40	17	Increased NT, previous adverse pregnancy outcome	46, XN	8q12.1q13.2(56307948_68517859)x2 hmz	12.21	Abnormal	Non-UPD	NA	TOP
41	27	FGR, advanced maternal age	NA	upd6mat. 6p25.3p21.1(203877_43855790)x2 htz, 6p21.1q21(43855791_107691648)x2 hmz, 6q21q27(107691649_170896643)x2 htz	The whole length	NA	Iso/hetero UPD	UPD6mat	TOP
42	18	previous adverse pregnancy outcome, advanced maternal age	46, XN	15q15.1q21.1(41006522_46086580)x2 hmz, 15q22.2q22.31(61174495_66456770)x2 hmz	5.080, 5.282	NA	NA	NA	Term birth
43	26	Oligohydramnios	46, XN	3p21.31p21.2(46772877_51907156)x2 hmz, 3q26.1q26.2(163256369_168306182)x2 hmz	5.134, 5.050	NA	NA	NA	Miscarriage
44	33	FGR, ileus, urethral intestinal fistula, velamentous placenta	NA	6q15q27(90199782_170908114)x2 hmz mat	80.708	NA	NA	UPD6mat	Term birth
45	17	Increased NT, parental genetic factors (abnormal karyotype)	46, XN	3p21.31p21.1(46599983_53667639)x2 hmz, 3q26.1q26.2(162831456_167959113)x2 hmz	7.068, 5.128	NA	NA	NA	Term birth
46	19	Increased NT, high risk on maternal serum screening, advanced maternal age	46, XN	3p21.31p21.2(46570985_51797921)x2 hmz, 3q26.1q26.2(163311092_168324491)x2 hmz	5.227, 5.013	Abnormal	NA	NA	Term birth
47	26	Widening of lateral ventricle	46, XN	11p12(37321369_42935188)x2 hmz, 11p11.2p11.12(45781075_51550787)x2 hmz	5.614, 5.770	NA	Non-UPD	NA	Term birth
48	20	Choroid plexus cyst, NIPT: T18 high risk	47, XN, +18	arr (18)x3, Multiple large fragment ROH	174.511 (6.28%)	NA	NA	NA	TOP
49	19	NIPT: Dup in chr 16, high risk on maternal serum screening	46, XN	16q23.1q24.3(78842435_90146366)x2 hmz	11.304	NA	NA	NA	Term birth
50	12	previous adverse pregnancy outcome	NA	2q13q14.1(110256675_116006134)x2 hmz pat, 2q32.1q32.3(185302012_192948549)x2 hmz pat	5.749, 7.647	Abnormal	NA	NA	Term birth
51	15	Increased NT, advanced maternal age	46, XN	11q12.3q13.3(63295033_68592901)x2 hmz, 11q13.4q14.1(72374458_77704592)x2 hmz	5.298, 5.330	NA	Non-UPD	NA	Term birth
52	16	Parental genetic factors (monogenic disease with genetic variation)	46, XN	7q11.21q11.22(62569501_67687064)x2 hmz, 7q11.22q21.11(71379223_77630243)x2 hmz, 7q33q35(136925133_146193992)x2 hmz	5.118, 6.251, 9.269	Normal	NA	NA	Term birth
53	28	FGR, advanced maternal age	NA	2p14p11.2(68151618_87053152)x2 hmz, 2q11.1q13(95550957_110395748)x2 hmz, 2q24.3q33.1(164969037_198968219)x2 hmz	18.902, 14.845, 33.999	Normal	NA	NA	Preterm birth
54	20	Advanced maternal age	46, XN	4q31.22q32.1(146987293_157930192)x2 hmz	10.943	NA	NA	NA	Preterm birth
55	24	Oligohydramnios	46, XN	6p22.3p21.31(24882121_36457225)x2 hmz	11.575	Abnormal	NA	NA	TOP
56	31	NIPT: Dup in chr 22	45, XN, i(22)(q10)	arr(22)x2 hmz	The whole length	Normal	NA	NA	Term birth
57	24	Ⅲ degree cleft lip with alveolar process cleft	46, XN	2q21.2q22.3(133701050_144199048)x2 hmz	10.498	Normal	NA	NA	Term birth
58	12	Parental genetic factors (monogenic disease with genetic variation)	NA	1q31.1q31.2(186184149_192598515)x2 hmz, 1q31.3q41(198666088_220504206)x2 hmz	6.414, 21.838	Abnormal	NA	NA	Term birth
59	17	previous adverse pregnancy outcome	46, XN	3p21.31p21.1(45779135_53327437)x2 hmz, 3q26.1q26.2(162382972_168063262)x2 hmz	7.548, 5.680	Normal	NA	NA	Term birth
60	21	NIPT: Del (1p36, 8.87Mb)	46, XN	1p36.33p36.22(888658_11278163)x2 hmz	10.39	NA	NA	NA	Miscarriage
61	24	Renal deficiency or severe dysplasia, large adrenal gland, periventricular septal defect	46, XN	3p21.31p21.1(46656350_52459515)x2 hmz, 3q26.1q26.2(163127889_168347911)x2 hmz	5.803, 5.220	Abnormal	NA	NA	Term birth
62	21	Advanced maternal age	NA	17p12p11.2(15034840_22170994)x2 hmz, 17q21.31q21.32(41009444_46735520)x2 hmz	7.136, 5.726	NA	NA	NA	Term birth
63	19	NIPT: Dup in chr 7	46, XN	4p16.3p16.1(75173_10482614)x2 hmz, 4p13p11(41203913_49063479)x2 hmz, 4q22.1q28.2(88482481_129861165)x2 hmz	10.407, 7.860, 41.379	NA	NA	NA	Term birth
64	18	Increased NT	46, XN	5q14.1q21.3(80536575_106990241)x2 hmz	26.454	NA	NA	NA	Term birth
65	20	Single umbilical artery	46, XN	4q26q28.2(119717712_129861165)x2 hmz	10.143	NA	NA	NA	Term birth
66	18	NIPT: Dup in chr 8, advanced maternal age	46, XN	arr(8)x2 hmz	The whole length	NA	NA	NA	Term birth
67	20	NIPT: T13 high risk, advanced maternal age	46, XN	16p13.3p13.13(94807_11489256)x2 hmz, 16q21q24.3(66069500_90146366)x2 hmz	11.394, 24.077	NA	NA	NA	Term birth
68	17	previous adverse pregnancy outcome, advanced maternal age	46, XN	11p11.2p11.12(45554660_51550787)x2 hmz, 11q11q12.3(55698843_62007128)x2 hmz	5.996, 6.308	NA	Non-UPD	NA	Term birth
69	22	High risk on maternal serum screening, parental genetic factors (abnormal karyotype), previous adverse pregnancy outcome	46, XN	6p21.1p11.1(42733494_58726706)x2 hmz, 6q11.1q13(61972917_70699793)x2 hmz	15.993, 8.727	NA	Non-UPD	NA	Term birth
70	18	Parental genetic factors (monogenic disease with genetic variation), advanced maternal age	46, XN	1p33p32.3(48485683_53546070)x2 hmz, 1q31.3q32.1(194084697_200482911)x2 hmz	5.060, 6.398	NA	NA	NA	Term birth
71	21	High risk on maternal serum screening	46, XN	2p16.3p14(48762560_68353123)x2 hmz	19.591	NA	NA	NA	Term birth
72	26	Giant tongue, omphalocele, macrosomia, enlargement of both kidneys, umbilical cord cyst, high risk on maternal serum screening	46, XN, 9qh+, 21pstk+	11p15.5p15.4(230750_8350009)x2 hmz pat[0.8]	8.119	NA	NA	UPD11pat	TOP
73	18	Parental genetic factors (monogenic disease with genetic variation), consanguineous marriage	46, XN, 1qh+, 16qh+	Multiple large fragment ROH	139.147 (5.00%)	NA	NA	NA	Term birth
74	19	Advanced maternal age, consanguineous marriage	46, XN	2p25.1p23.3(11169027_27827686)x2 hmz, 10q25.1q26.12(108256421_122049925)x2 hmz	16.659, 13.794	NA	NA	NA	Term birth
75	22	High risk on maternal serum screening	46, XN	6p25.3p21.2(203877_38685901)x2 hmz mat	38.482	Abnormal	NA	NA	TOP
76	24	Parental genetic factors (monogenic disease with genetic variation)	46, XN	4p15.2p14(26530797_38452804)x2 hmz	11.922	NA	NA	NA	Term birth
77	19	Widening of lateral ventricle, increased cardiothoracic ratio, dextroversion of the heart, pelvic ectopic fusion kidney, double inferior vena cava in posterior segment of kidney	47, XN, +9[5]/47, XN, +dic(9)(q12)[21]/46, XN[54]	9p24.3q13(208454_68216577)x3, 9q21.11q34.3(71013799_141011581)x3[0.25], 9q21.11q34.3(71013799_141011581)x2 hmz	38.579, 69.998	NA	NA	NA	TOP
78	22	High risk on maternal serum screening	46, XN	16q12.2q21(53152452_64741994)x2 hmz	11.59	NA	NA	NA	Term birth
79	17	previous adverse pregnancy outcome	46, XN	3p21.31p21.1(47388439_52889771)x2 hmz, 3q22.2q24(135257844_146973039)x2 hmz	5.501, 11.715	NA	NA	NA	Term birth
80	22	Right aortic arch, right catheter arch, ventricular wall thickening, ventricular effusion, pleural effusion, hygroma colli, small mass of tissues outside the upper eyelid, upper lip and chin, local defect of upper eyelid	46, XN	4q26q28.1(114392256_124428837)x2 hmz	10.037	NA	NA	NA	TOP
81	17	Parental genetic factors (abnormal karyotype), previous adverse pregnancy outcome, advanced maternal age	46, XN	14q32.2q32.33(101224067_107279475)x2 hmz	6.055	NA	Non-UPD	NA	Term birth
82	24	Skin thickening, fixed posture of bones, limbs and hands, abdominal enlargement, lower limbs thickening, abdominal circumference enlargement, ventricular septal defect, thickening of soft tissue and polyhydramnios, advanced maternal age	46, XN	arr(14)x2 hmz pat	The whole length	NA	NA	UPD14pat	TOP
83	17	NIPT: Dup in chr 3	46, XN	3p26.3p25.2(73602_13193547)x2 hmz, 3p24.1p22.1(29321767_41994115)x2 hmz, 3q26.2q29(168782420_197791601)x2 hmz	13.120, 12.672, 29.009	NA	NA	NA	Term birth
84	17	NIPT: Del (1p36.32-p36.22, 9.26Mb), previous adverse pregnancy outcome	46, XN	1p36.33p36.22(888658_9732866)x2 hmz	8.844	Abnormal	NA	NA	Term birth
85	12	Increased NT, hydroderma, small omphalocele	47, XN, +18	arr(18)x3[0.94], 14q32.2q32.33(100453009_107279475)x2 hmz	6.826	NA	NA	NA	TOP
86	17	Omphalocele	46, XN	5p13.3q12.3(33418065_65907571)x2 hmz	32.49	NA	NA	Normal	Term birth
87	17	Parental genetic factors (monogenic disease with genetic variation)	47, XN, +mar mat	Multiple large fragment ROH	177.267 (6.37%)	NA	NA	NA	Term birth
88	22	High risk on maternal serum screening	46, XN, inv(9)(p12q13)	6q11.1q13(61972917_74606438)x2 hmz	12.634	Normal	Non-UPD	NA	Term birth
89	30	NIPT: T21 high risk	46, XN, 21p-	8q13.3q22.3(72961251_102607311)x2 hmz	29.646	NA	NA	NA	Term birth
90	32	FGR, pyelic separation, previous adverse pregnancy outcome	NA	14q32.31q32.33(102002856_107279475)x2 hmz	5.277	Abnormal	Non-UPD	Normal	Term birth
91	30	FGR	NA	upd16mat. 16p13.3p12.2(94808_22768821)x2 hmz, 16p12.2q24.3(22768822_90155061)x2 htz	The whole length	Normal	Iso/hetero UPD	NA	Term birth
92	16	Increased NT, advanced maternal age	46, XN	7q21.3q31.1(95749092_107603431)x2 hmz	11.854	NA	Non-UPD	NA	Term birth
93	16	Parental genetic factors (monogenic disease with genetic variation)	46, XN	14q32.2q32.33(99174168_107279475)x2 hmz	8.105	NA	Non-UPD	NA	Term birth
94	12	Parental genetic factors (monogenic disease with genetic variation)	NA	3p13p11.1(72278900_90485635)x2 hmz, 3q27.3q29(186451236_197791601)x2 hmz	18.207, 11.340	NA	NA	NA	Term birth
95	20	FGR, pyelic separation, persistent left superior vena cava (double superior vena cava), ventricular septal defect, NIPT: Dup in chr 16, high risk on maternal serum screening, previous adverse pregnancy outcome	46, XN	16p13.3p13.12(94808_14031166)x2 hmz, 16q23.1q24.3(79161212_90146366)x2 hmz	13.936, 10.985	NA	NA	NA	TOP
96	25	No-visualization of twelfth rib, abnormal course of umbilical artery	NA	16p12.3p11.2(17336269_31935367)x2 hmz	14.599	Normal	NA	NA	Preterm birth
97	16	Increased NT, high risk on maternal serum screening	46, XN	2p14p12(66338335_79352763)x2 hmz	13.014	NA	NA	NA	Term birth
98	18	previous adverse pregnancy outcome	46, XN	1p32.2p31.1(57574991_69899166)x2 hmz, 1q41(220804834_223874832)x1	12.324, 3.070	Normal	NA	NA	Term birth
99	19	High risk on maternal serum screening	46, XN	Multiple large fragment ROH	191.662 (6.89%)	NA	NA	NA	Preterm birth
100	28	FGR	NA	11p13q13.4(34802081_71119297)x2 hmz	36.317	NA	Non-UPD	NA	Term birth
101	13	Increased NT, absence of nasal bone, hydroderma, A-wave inversion of venous catheter, high risk on maternal serum screening	Culture failure	4p16.3p15.2(68346_23232844)x1[0.3], 4p15.2p15.1(23232845_34478767)x1, 4p15.1(34483242_35560522)x3, 4p16.3p15.1(75174_35560522)x2 hmz mat[0.7]	23.164, 11.246, 1.077, 35.485	NA	Iso UPD	NA	TOP
102	31	Ependymal neoplasms	NA	4q22.1q24(89590831_103461559)x2 hmz	13.871	NA	NA	NA	Term birth
103	32	Choroid plexus cyst, high risk on maternal serum screening	46, XN	16q23.1q24.3(75202280_90146366)x2 hmz	14.944	NA	NA	NA	Term birth
104	19	High risk on maternal serum screening, advanced maternal age	46, XN	9q33.1q34.2(121520015_136590275)x2 hmz, 11p13q14.1(32088183_83449770)x2 hmz	15.070, 51.362	Normal	Non-UPD	NA	Term birth
105	19	High risk on maternal serum screening	46, XN	5p15.33(113577_1567396)x1, 6q13q15(73948431_88847435)x2 hmz	1.454, 14.899	Normal	Non-UPD	NA	Preterm birth
106	21	High risk on maternal serum screening	46, XN	14q21.2q23.1(47097235_59555281)x2 hmz	12.458	NA	Non-UPD	NA	Term birth
107	17	NIPT: Dup in chr 2, high risk on maternal serum screening, advanced maternal age	46, XN	arr(2)x2 hmz	The whole length	Normal	NA	NA	Term birth
108	27	Widening of lateral ventricle, choroid plexus cyst, advanced maternal age	NA	7p21.1p14.3(16803061_28949110)x2 hmz	12.146	NA	NA	NA	Term birth
109	17	FGR, enhanced intestinal echo, pyelic separation, NIPT: Dup in chr 22, high risk on maternal serum screening, advanced maternal age	46, XN	22q12.3q13.33(36587223_51157531)x2 hmz	14.57	NA	NA	NA	Intrauterine death
110	32	Widening of lateral ventricle, the middle phalange of the fifth finger is not shown, shorter femur	NA	9p24.3p13.1(208455_38772005)x3[0.91], 9q21.11q34.3(71013800_141011581)x2 hmz	38.564, 69.998	Normal	NA	NA	TOP
111	18	NIPT: Del (5p15.33-p14.3, 20.35Mb)	46, XN	5p15.33p14.3(113577_21760602)x2 hmz	21.647	Normal	NA	NA	Term birth
112	30	FGR	NA	8p21.3p21.1(22707074_27822594)x2 hmz, 8q13.1q21.11(67285387_78298314)x2 hmz, 11p14.2p12(26674513_41806538)x2 hmz, 11p11.2p11.12(45853773_51550787)x2 hmz	5.116, 11.013, 15.132, 5.697	Normal	Non-UPD	NA	Term birth
113	25	FGR, oligohydramnios to no amniotic fluid, placental villus dysplasia, high risk on maternal serum screening	46, XN	20q11.21q13.12(29510307_42521260)x2 hmz	13.011	NA	NA	NA	TOP
114	17	Advanced maternal age	46, XN	5p15.1p11(18377909_46313469)x2 hmz	27.936	Abnormal	NA	NA	TOP
115	19	FGR, NIPT: Dup in chr 10, high risk on maternal serum screening, previous adverse pregnancy outcome, advanced maternal age	46, XN	upd10mat. 10p15.3p13(100048_13319183)x2 htz, 10p13p11.1(13319184_38645824)x2 hmz, 10p11.1q26.3(38645825_135426386)x2 htz	The whole length	Normal	NA	NA	TOP
116	17	Increased NT, NIPT: T21 high risk, high risk on maternal serum screening	mos 47, XXY[27]/46, XY[103]	Multiple large fragment ROH	141.803 (5.10%)	NA	NA	NA	Term birth
117	16	Parental genetic factors (monogenic disease with genetic variation)	46, XN	13q11q12.13(19450957_26592183)x2 hmz	7.141	NA	NA	NA	TOP
118	25	Intestinal duplication	46, XN	7q31.1q31.32(111747155_121890331)x2 hmz	10.143	Normal	Non-UPD	NA	Term birth
119	20	previous adverse pregnancy outcome	46, XN	3q28q29(189439410_197791601)x2 hmz	8.352	NA	NA	NA	Term birth
120	23	Advanced maternal age	46, XN	22q11.22q13.33(22951696_49610259)x2 hmz	26.659	Normal	NA	NA	Preterm birth
121	17	High risk on maternal serum screening, advanced maternal age	46, XN	8q23.1q24.13(106680397_125628486)x2 hmz	18.948	Normal	NA	NA	Term birth
122	17	Parental genetic factors (monogenic disease with genetic variation)	46, XN	14q32.2q32.33(96519541_107279475)x2 hmz	10.76	NA	NA	Normal	TOP
123	16	NIPT: Del (1p36.32-p36.22, 9.26Mb), high risk on maternal serum screening, advanced maternal age	NA	1p36.33p36.12(888659_21641522)x2 hmz	20.753	NA	NA	NA	Preterm birth
124	19	Increased NT, previous adverse pregnancy outcome, advanced maternal age	NA	17q21.33q25.3(47942407_81041759)x2 hmz[0.2]	33.099	NA	NA	NA	Term birth
125	18	NIPT: Del in sex chr	NA	10q11.21q21.2(45899595_61755297)x2 hmz	15.856	NA	NA	NA	Term birth
126	13	Increased NT, Ebstein anomaly, NIPT: T21 high risk	47, XN, +21	arr (21)x3, 5q14.1q14.3(79588679_89802918)x2 hmz	10.214	NA	NA	NA	TOP
127	24	Double aortic arch	NA	8p23.3p23.1(168484_6999220)x2 hmz, 8p11.23p11.1(37205501_74030836)x2 hmz	6.831, 36.825	NA	NA	NA	Term birth
128	17	previous adverse pregnancy outcome, advanced maternal age	46, XN	14q13.1q21.3(33542749_48475328)x2 hmz, 14q32.2q32.33(100742658_107279475)x2 hmz	14.933, 6.537	NA	Non-UPD	Normal	Term birth
129	17	High risk on maternal serum screening, advanced maternal age	46, XN	Multiple large fragment ROH	87.354 (3.14%)	NA	NA	NA	Lost to follow-up
130	22	High risk on maternal serum screening	46, XN	11p15.3p14.3(11319415_26016814)x2 hmz	14.697	Normal	NA	NA	Term birth
131	17	High risk on maternal serum screening	46, XN	7q11.21q36.3(62569502_159117667)x2 hmz mat[0.2]	96.548	NA	Iso UPD	NA	TOP
132	16	Advanced maternal age	46, XN	6p22.3p21.1(23790129_40574859)x2 hmz	16.785	Normal	NA	Normal	Term birth
133	18	FGR, NIPT: Del in sex chr, Dup in chr 16, high risk on maternal serum screening, advanced maternal age	46, XN	16q21q23.2(58414164_79800879)x2 hmz mat	21.387	Normal	NA	Normal	Preterm birth
134	17	Increased NT, high risk on maternal serum screening	46, XN	7q33q36.1(137664102_150114905)x2 hmz	12.451	Normal	NA	Normal	Term birth
135	16	Increased NT	46, XN	20p13q11.23(61795_37580130)x2 hmz	37.518	Normal	NA	NA	Term birth
136	17	High risk on maternal serum screening	mos 47, XN, +9[3]/46, XN[37]	arr (9)x3[0.41], (9)x2 hmz[0.59]	The whole length	NA	NA	NA	TOP
137	18	Increased NT, high risk on maternal serum screening	46, XN, inv(9)(p12q13)	9q21.13q21.33(75819850_86901719)x2 hmz	11.082	NA	NA	NA	Term birth
138	17	High risk on maternal serum screening, advanced maternal age	46, XN	3q26.2q26.33(169793901_181057872)x2 hmz	11.264	NA	NA	NA	Preterm birth
139	23	FGR, high risk on maternal serum screening	46, XN	2q21.2q23.1(133198630_149344429)x2 hmz	16.146	NA	NA	NA	Preterm birth
140	31	umbilical cord cyst	NA	12q14.2q21.2(63793090_77432902)x2 hmz	13.64	NA	NA	NA	Term birth
141	24	NIPT: Dup in sex chr	47, XYY	arr (X)x1, (Y)x2, 4q28.3q34.1(136748626_172866682)x2 hmz	36.118	NA	NA	NA	Term birth
142	24	Ventricular septal defect, high risk on maternal serum screening	46, XN	1p13.3p11.2(110698045_121339317)x2 hmz	10.641	NA	NA	NA	Preterm birth
143	23	low position of conus medullaris	46, XN	Multiple large fragment ROH	98.330 (3.54%)	Normal	NA	Normal	Term birth
144	18	Increased NT, previous adverse pregnancy outcome, advanced maternal age	46, XN	5q15q22.1(98147041_111121409)x2 hmz	12.974	NA	NA	NA	Term birth
145	18	High risk on maternal serum screening	46, XN	15q22.2q24.1(63612012_73754150)x2 hmz	10.142	Normal	NA	Normal	TOP
146	30	FGR	NA	5p14.3p14.1(19363520_26745574)x2 hmz, 5p13.1p11(41224610_46313469)x2 hmz	7.382, 5.089	Normal	NA	NA	Preterm birth
147	19	Limb flexion may be present, with short femurs and humerus, previous adverse pregnancy outcome, advanced maternal age	46, XN	4q12q13.3(57105168_73700171)x2 hmz	16.595	Abnormal	NA	NA	TOP
148	17	NIPT: T13 high risk, advanced maternal age	46, XN	13q31.3q34(92255853_115095705)x2 hmz	22.84	Normal	NA	NA	Term birth
149	17	NIPT: Del in sex chr	mos 45,X[12]/46,XX[33]	arr (X)x1 [0.3], (X)x2 hmz[0.7]	The whole length	NA	NA	NA	TOP
150	17	High risk on maternal serum screening, advanced maternal age	46, XN	3p25.3p24.2(11642694_24824302)x2 hmz	13.182	Normal	NA	NA	Term birth
151	17	Increased NT	46, XN	4q27q31.22(123266792_147579707)x2 hmz, 13q32.3q33.1(100682374_102521150)x3	24.313, 1.839	NA	NA	NA	Term birth
152	25	FGR, hydrocephalus, cerebellary-pontine dysplasia, widening of lateral ventricle, NIPT: Dup in sex chr	47, XXX	arr (X)x3, (1)x2 hmz	The whole length	Abnormal	NA	NA	TOP
153	18	NIPT: Dup in chr 16, high risk on maternal serum screening	46, XN	upd16mat. 16p13.3p12.3(94808_20246025)x2 hmz, 16p12.3q22.2(20246026_72887771)x2 htz, 16q22.2q24.3(72887772_90146366)x2 hmz	The whole length	Normal	NA	NA	Preterm birth
154	17	NIPT: Dup in chr 22	46, XN	22q13.1q13.33(39564814_51157531)x2 hmz	11.593	Normal	NA	NA	Term birth
155	18	NIPT: Dup in sex chr	47, XYY	arr (X)x1,(Y)x2, 11q13.5q21(76301316_93332312)x2 hmz	17.031	NA	NA	Normal	Term birth
156	19	Parental genetic factors (monogenic disease with genetic variation), advanced maternal age	46, XN	12p12.1p11.1(24299156_34761150)x2 hmz	10.462	NA	NA	Normal	Term birth
157	24	FGR, aberrant right subclavian artery	NA	5q14.3q21.3(91354136_107281621)x2 hmz	15.927	NA	NA	Normal	Term birth
158	28	FGR	46, XN	arr(4)x2 htz[0.7]	The whole length	Normal	NA	Normal	Preterm birth
159	23	FGR, cavum velum interpositum, abnormal development of the lateral cerebral fissure	46, XN	1q25.3q32.1(181771992_201562604)x2 hmz	19.791	Abnormal	NA	NA	TOP
160	17	Increased NT	46, XN	arr(1)x2 hmz	The whole length	Normal	NA	NA	Term birth
161	17	previous adverse pregnancy outcome, hypothyroidism	46, XN	6p22.3p21.2(25110579_37690494)x2 hmz	12.58	Abnormal	NA	Normal	Term birth
162	24	Renal cyst	46, XN	9p21.3p13.1(24121319_38771831)x2 hmz	14.651	NA	NA	NA	Term birth
163	19	NIPT: Dup in sex chr	47, XXX	arr (X)x3, Multiple large fragment ROH	153.047 (5.50%)	XXX syndrome	NA	Normal	Term birth
164	18	Consanguineous marriage	46, XN	Multiple large fragment ROH	183.168 (6.59%)	Normal	NA	NA	Term birth
165	23	Duodenal stenosis, polyhydramnios	46, XN	19p13.3p13.2(260912_10962974)x2 hmz	10.702	NA	NA	NA	TOP
166	17	Parental genetic factors (monogenic disease with genetic variation), previous adverse pregnancy outcome	NA	1q41q42.2(221672149_233492456)x2 hmz	11.82	Normal	NA	Normal	Term birth
167	25	Low position of conus medullaris	46, XN	20q11.21q12(29510307_40696442)x2 hmz	11.186	NA	NA	Normal	TOP
168	19	High risk on maternal serum screening	46, XN	3p12.3p11.2(76520342_87487029)x2 hmz	10.967	Normal	NA	Normal	Term birth
169	22	Intestinal duplication, advanced maternal age, hypothyroidism	46, XN	1p34.2p32.2(43504358_58224606)x2 hmz	14.72	Normal	NA	NA	Term birth
170	16	Parental genetic factors (abnormal karyotype)	46,XY,t(2;10)(q13;q22.1)mat	5q31.1q33.1(134558028_150387493)x2 hmz	15.829	NA	NA	NA	Term birth
171	17	NIPT: Dup in chr 2, high risk on maternal serum screening	46, XN	2p21p11.2(46376459_87053152)x2 hmz, 2q23.3q31.1(154246449_174755827)x2 hmz	40.677, 20.509	Normal	NA	NA	Preterm birth
172	24	Omphalocele	46, XN	10q21.1(56619555_57369117)x1, 14q13.3q23.1(37196305_58348479)x2 hmz	0.750, 21.152	Normal	NA	Methylation Abormality	TOP
173	29	Ependymal neoplasms	NA	6q12q13(63935580_74445387)x2 hmz	10.51	Normal	NA	Normal	Term birth
174	21	Normal twin	46, XN	6p22.3p21.2(21344035_38719850)x2 hmz	17.376	Normal	NA	Normal	Preterm birth
175	21	FGR, double superior vena cava, tricuspid regurgitation, single umbilical artery	46, XN	6p22.3p21.2(21396398_38719850)x2 hmz	17.323	Normal	NA	Normal	Preterm birth
176	27	FGR, advanced maternal age	46, XN	arr(6)x2 hmz mat	The whole length	Normal	NA	UPD6mat	TOP
177	12	Parental genetic factors (monogenic disease with genetic variation), advanced maternal age	46, XN	3q13.33q22.1(119308354_133517999)x2 hmz	14.21	Normal	NA	NA	Term birth
178	23	FGR, previous adverse pregnancy outcome, advanced maternal age	46, XN	5q23.3q31.3(127402798_141863017)x2 hmz	14.46	Normal	NA	NA	Term birth
